# Supplementary material for: Regulation of m6A Methylation as a New Therapeutic Option against COVID-19
Source: Pharmaceuticals (Basel). 2021 Nov 8;14(11):1135. doi: 10.3390/ph14111135 (PMC8625908; doi:10.3390/ph14111135)
Supplement: Supplementary file 1 [file pharmaceuticals-14-01135-s001.zip]

Archive with 1 entries (1 files):
- pharmaceuticals-1423890-supplementary.pdf
